# Supplementary material for: QTL Mapping and Phenotypic Variation for Seedling Vigour Traits in Barley (Hordeum vulgare L.)
Source: Plants (Basel). 2021 Jun 4;10(6):1149. doi: 10.3390/plants10061149 (PMC8227620; doi:10.3390/plants10061149)
Supplement: Supplementary file 1 [file plants-10-01149-s001.zip]

Archive with 3 entries (3 files):
- Supplemental Table S1.xlsx
- Supplemental Table S2.xls
- Supplementary Figure S1.pdf
