# Supplementary material for: QTL Mapping and Phenotypic Variation for Seedling Vigour Traits in Barley (Hordeum vulgare L.)
Source: Plants (Basel). 2021 Jun 4;10(6):1149. doi: 10.3390/plants10061149 (PMC8227620; doi:10.3390/plants10061149)
Supplement: Supplementary file 1 [file plants-10-01149-s001.zip › Supplemental Table S1.xlsx]

## Sheet: Sheet1
				Table S1. Mean performance for twelve early seedling vigour-related traits of 185 RILs of barley
Genotypes	L1	L2	W1	W2	LA1	LA2	DW1	DW2	SLA1	SLA2	BY	GY
1	6.88	10.66	0.53	0.73	3.13	6.33	0.12	0.02	171.35	251.69	541.2	231
2	6.88	10.09	0.6	0.57	3.32	4.65	0.1	0.02	164.24	204.95	499.43	205.43
3	6.87	9.89	0.52	0.63	2.83	5.25	0.1	0.02	151.86	273	475.43	200.67
4	8.26	7.88	0.81	2.27	6.08	5.53	0.1	70.63	242.17	201.98	384.87	186.67
5	7.81	10.2	0.51	0.67	3.15	5.56	0.11	0.02	179.8	240.58	439	174.67
6	6.84	10.69	0.57	0.71	3.46	6.11	0.12	0.02	153.71	250.31	501.73	213.13
7	7.727	10.57	0.61	0.68	3.35	5.79	0.11	0.02	193.81	265.27	470.43	170.63
8	8.66	12.45	0.61	0.74	3.81	7.4	0.13	0.03	188.09	287.25	524.33	202.33
9	8.08	9.17	0.62	1.81	5.2	5.07	0.12	53.85	186.27	157.34	458.6	230.2
10	6.92	13.1	0.78	0.81	5.25	8.52	0.17	0.03	188.33	252.89	500.37	186.77
11	8.24	10.75	0.54	0.55	3.01	4.79	0.1	0.02	153.85	215.05	501.7	215.3
12	8.48	11.91	0.61	0.7	4.01	6.62	0.14	0.03	171.75	237.65	423.5	166.23
13	8.01	12.01	0.64	0.72	3.8	7.02	0.15	0.03	171.13	228.83	509.03	215.93
14	6.667	12.69	0.66	0.78	4.25	7.98	0.14	0.03	182.09	286.52	422.67	168.93
15	8.647	11.24	0.53	0.57	2.83	5.16	0.11	0.02	166.63	227.21	539.5	233.8
16	7.27	11.39	0.59	0.65	4.09	5.88	0.13	0.03	166.42	224.6	511.57	195.63
17	8.307	12.03	0.65	0.76	3.96	7.38	0.14	0.03	182.27	258.71	554.63	218.83
18	8.7	12.17	0.65	0.75	4.33	7.33	0.16	0.03	156.87	234.11	611.83	229.8
19	7.127	12.56	0.52	0.66	3.63	6.69	0.14	0.03	148.84	246.3	436.8	165.4
20	7.9	11.42	0.59	0.67	3.4	6.23	0.12	0.02	175.93	255.05	661.53	274.6
21	6.84	11.75	0.57	0.64	3.63	6.09	0.12	0.02	165.17	245.58	525.1	217.63
22	7.78	11.41	0.52	0.59	2.98	5.4	0.11	0.02	161.03	237.6	429.03	174.87
23	6.993	13.18	0.61	0.74	3.83	7.81	0.13	0.03	179.81	304.38	481.3	199.37
24	7.587	11.29	0.52	0.69	2.95	6.4	0.13	0.03	160.42	250.18	519.83	220.9
25	6.587	10.96	0.63	0.76	3.87	6.71	0.11	0.03	180.7	261.63	467.7	201.57
26	8.073	10.49	0.59	0.67	3.16	5.66	0.11	0.02	179.79	266.36	586.47	227.03
27	7.047	12.31	0.67	0.79	4.35	7.79	0.14	0.03	194.48	284.57	495.47	200.3
28	7.773	10.43	0.55	0.63	3.08	5.31	0.11	0.02	143.23	225.19	534.63	227.97
29	8.26	12.31	0.6	0.65	3.7	6.42	0.13	0.03	165.46	239.15	468.37	180.73
30	7.873	12.3	0.6	0.67	3.95	6.58	0.12	0.02	193.72	270.96	531.83	201.73
31	6.95	12.05	0.56	0.66	3.54	6.39	0.12	0.02	170.6	262.46	500.8	180.43
32	6.567	11.79	0.58	0.65	3.18	6.15	0.13	0.03	166.59	242.22	374.13	141.53
33	7.837	10.06	0.6	0.65	3.22	5.3	0.11	0.02	167.26	251.36	420.53	180.27
34	7.613	11.97	0.61	0.77	3.85	7.43	0.14	0.03	178.4	274.29	526.93	210.33
35	8.2	12.65	0.64	0.75	3.86	7.61	0.13	0.03	197.2	299.89	418.1	160.3
36	7.647	12.87	0.63	0.76	4.21	7.87	0.15	0.03	176.04	253.42	532.03	210.77
37	8.007	12.39	0.59	0.69	3.66	6.93	0.13	0.03	176.43	264.54	558.63	225.03
38	7.51	11.43	0.62	0.77	4.04	7.19	0.13	0.03	182.71	293.1	502.53	198
39	7.24	10.84	0.62	0.71	3.81	6.21	0.11	0.02	185.82	272.61	482.97	193.33
40	7.05	11.37	0.6	0.71	3.46	6.43	0.12	0.02	168.82	257.88	595.83	244.3
41	8.3	10.84	0.68	0.68	3.84	6.04	0.12	0.02	186.02	261.02	475.3	181.3
42	8.065	11.32	0.52	0.6	3.46	5.43	0.13	0.03	161.72	211.42	484.2	201.2
43	7.96	11.01	0.72	0.73	4.55	6.29	0.14	0.03	189.11	230.11	428.93	167
44	6.54	11.26	0.53	0.61	2.79	5.51	0.1	0.02	163.7	260.73	449.73	178.07
45	8.253	11.83	0.64	0.78	4.2	7.38	0.16	0.03	146.39	231.18	480.33	185.03
46	7.17	12.15	0.65	0.72	3.76	7.02	0.13	0.03	175.3	271.7	481.87	199.7
47	7.76	12.68	0.7	0.8	4.35	8.13	0.16	0.03	193.7	256.89	463.4	166.7
48	6.4	11.09	0.54	0.59	2.87	5.18	0.12	0.02	155.18	218.41	483.5	197
49	6.94	11.03	0.63	0.72	3.53	6.34	0.11	0.02	182.77	288.87	587.17	224.67
50	6.7	11.47	0.57	0.6	2.97	5.49	0.11	0.02	163.1	254.74	475.77	186
51	7.7	10.75	0.63	0.67	3.45	5.73	0.1	0.02	187.83	282.04	578.07	240.93
52	6.793	10.6	0.53	0.66	2.67	5.64	0.11	0.02	160.1	245.02	528.7	205.97
53	6.33	12.83	0.58	0.67	3.23	6.8	0.15	0.03	174.54	228.46	466.7	186.57
54	7.08	11.43	0.53	0.68	3.08	6.22	0.12	0.02	166.88	268.01	492.43	195.7
55	7.173	11.93	0.61	0.71	3.98	6.78	0.13	0.03	172.05	256.49	501.1	203.1
56	8.167	13.62	0.67	0.81	4.75	8.83	0.16	0.03	187.04	271.91	523.4	202.03
57	8.27	12.23	0.54	0.62	3.56	6.09	0.13	0.03	160.1	227.25	277.7	96.4
58	7.627	12.41	0.63	0.73	3.83	7.29	0.14	0.03	193.63	261.15	570.33	221.03
59	7.75	10.98	0.57	0.65	3.54	5.79	0.12	0.02	150.12	242.5	578.5	249.33
60	7.06	11.22	0.52	0.56	2.94	5.04	0.13	0.03	136.25	196.07	430	189.3
61	7.12	11.05	0.59	0.62	3.29	5.46	0.13	0.03	180.36	218.58	705.7	296.13
62	7.613	12.25	0.69	0.74	4.27	7.33	0.13	0.03	203.11	273.86	547	229.4
63	7.59	11.93	0.61	0.68	3.68	6.55	0.13	0.03	173.72	244.34	433.87	179.4
64	7.083	11.46	0.55	0.65	3.19	5.94	0.11	0.02	163.42	263.47	512.13	215.5
65	7.32	10.5	0.53	0.69	3.25	5.85	0.12	0.02	160.11	242.81	461.83	177.53
66	7.33	10.72	0.59	0.65	3.41	5.61	0.1	0.02	184.83	276.6	454.03	179.93
67	7.56	11.27	0.6	0.64	3.66	5.79	0.12	0.02	182.73	244.21	589.27	227.57
68	8.275	12.21	0.7	0.77	4.86	7.57	0.13	0.03	165.03	287.86	613.43	254.23
69	6.513	11.13	0.55	0.59	2.92	5.3	0.1	0.02	174.81	268.2	586.23	225.3
70	7.03	10.03	0.55	0.71	3.2	5.88	0.1	0.02	171.9	292.14	391	157.5
71	6.97	10.59	0.72	0.72	4.11	6.23	0.1	0.02	223.35	277.48	491.07	200.47
72	9.133	13.02	0.69	0.76	5.11	7.92	0.16	0.03	172.33	245.93	472.4	196.67
73	6.377	10.91	0.65	0.67	3.38	5.89	0.11	0.02	182	259	494.6	193.07
74	7.007	10.21	0.58	0.6	3.24	4.89	0.09	0.02	181.14	258.51	533.43	228.43
75	7.12	10.21	0.63	0.69	3.56	5.48	0.09	0.02	186.57	293.52	540.23	183.73
76	7.04	11.16	0.58	0.72	3.28	6.53	0.11	0.02	196.68	284.35	488.4	191.1
77	7.48	11.2	0.54	0.62	3.24	5.57	0.11	0.02	174.37	261.24	490	218.1
78	8.12	12.06	0.58	0.62	3.79	6	0.13	0.03	161.16	225.9	521.4	221.5
79	7.33	10.95	0.61	0.73	3.54	6.38	0.11	0.02	180.95	295.83	632.53	257.17
80	7.05	10.35	0.52	0.62	2.99	5.25	0.11	0.02	149.76	238.03	481.6	209.7
81	7.813	11.53	0.59	0.67	3.72	6.22	0.11	0.02	182.36	278.81	562.37	228.9
82	8.893	13.33	0.61	0.69	4.35	7.35	0.14	0.03	169.89	256.03	495.93	186.27
83	7.87	12.59	0.51	0.63	3.2	6.37	0.13	0.03	156.2	250.3	449.17	187.4
84	7.34	10.88	0.52	0.67	3.31	5.91	0.11	0.02	161.35	265.16	592	255.07
85	8.18	10.54	0.58	0.7	3.47	5.9	0.11	0.02	180.7	231.4	345.83	126.37
86	7.71	11.38	0.66	0.67	4.12	6.14	0.11	0.02	195.08	275.04	575.4	251.23
87	7.02	10.31	0.64	0.73	3.94	6.06	0.1	0.02	196.06	310.16	468.77	188.7
88	7.94	11.05	0.59	0.62	3.44	5.55	0.12	0.02	180.4	233.27	560.8	236.87
89	7.18	11.57	0.63	0.66	3.67	6.11	0.13	0.03	165.64	242.23	449.07	178.67
90	7.14	12.07	0.67	0.74	4.82	7.18	0.12	0.02	190.11	301.82	590.13	228.97
91	9.08	12.98	0.66	0.78	4.57	8.14	0.15	0.03	192.48	264.62	596.83	233.13
92	9.235	11.7	0.62	0.66	3.86	6.19	0.14	0.03	174.45	221.55	258.8	83.7
93	7.76	12.02	0.65	0.75	4.11	7.36	0.15	0.03	179.49	250.52	587.1	242.23
94	7.587	11.82	0.54	0.64	3.83	6	0.12	0.02	156.22	245.09	526.7	205.9
95	8.9	11.93	0.61	0.74	3.93	7.1	0.13	0.03	182.45	268.95	441.17	166.6
96	7.987	10.82	0.56	0.67	3.75	5.87	0.12	0.02	189.47	247.52	506.1	211.67
97	7.915	11.01	0.51	0.62	2.71	5.5	0.1	0.02	170.07	279.78	474.23	181.87
98	6.693	11.89	0.52	0.59	3.45	5.64	0.13	0.03	148.9	210.54	422.9	161.9
99	8.293	10.03	0.52	0.57	2.59	4.68	0.1	0.02	160.08	232.25	487.3	200.13
100	6.18	11.08	0.57	0.65	3.81	5.78	0.11	0.02	159.88	275.72	514.63	224.77
101	8.285	11.78	0.57	0.69	3.31	6.53	0.11	0.02	192.69	291.14	369.83	128.7
102	7.25	10.29	0.54	0.67	3.19	5.54	0.1	0.02	160.29	269.92	412.33	167.8
103	7.25	11.19	0.66	0.77	3.74	6.89	0.12	0.02	215.66	297.04	590.77	242.13
104	7.06	12.33	0.46	0.52	2.99	5.45	0.12	0.02	126.4	225.58	501.4	196.1
105	8	9.52	0.55	0.64	2.91	4.89	0.1	0.02	159.12	242.7	459.63	189
106	6.56	12.34	0.59	0.73	3.91	7.19	0.14	0.03	177.22	253.71	531.67	227.87
107	8.277	11.59	0.66	0.75	4.04	7.03	0.13	0.03	190.86	269.63	541.13	219.47
108	7.56	11.83	0.66	0.71	4.45	6.82	0.13	0.03	177.43	232.4	416.17	175.67
109	8.127	10.44	0.56	0.56	2.98	4.66	0.1	0.02	174.52	233.43	409.4	145
110	6.66	10.07	0.5	0.55	2.48	4.5	0.11	0.02	146.56	204.16	568.9	230.5
111	6.16	10.71	0.63	0.69	3.87	5.93	0.1	0.02	210.3	289.37	559.13	216.87
112	7.81	11.53	0.65	0.76	3.86	7.1	0.12	0.02	186.59	285.4	456.87	184.43
113	7.42	12.11	0.61	0.69	3.82	6.69	0.14	0.03	160.76	237.98	579.2	242.63
114	7.86	11.64	0.62	0.62	4.14	5.75	0.13	0.03	172.72	221.29	529.5	224.07
115	8.27	12.02	0.56	0.61	3.21	5.8	0.12	0.02	162.29	234.55	384.9	131.57
116	7.12	10.15	0.65	0.68	3.58	5.54	0.1	0.02	191.43	270.78	436.07	169.03
117	6.893	11.16	0.61	0.65	3.71	5.87	0.11	0.02	182.62	263.21	442.97	179.97
118	7.567	10.46	0.66	0.7	4.09	5.86	0.11	0.02	202.74	271.69	450.2	180.8
119	7.74	11.28	0.57	0.57	3.47	4.51	0.11	0.02	201.4	206.53	441.7	178.03
120	7.23	11.66	0.56	0.69	3.91	6.57	0.14	0.03	140.51	238.89	356.87	137.23
121	8.68	12.51	0.6	0.69	4.09	6.95	0.13	0.03	174.71	257.8	228.6	76.33
122	8.33	12.05	0.61	0.72	3.9	7.05	0.14	0.03	174.29	253.99	556.8	225.93
123	7.665	11.33	0.53	0.66	3.34	5.91	0.13	0.03	139.92	213.9	404	171.57
124	7.86	12.1	0.62	0.67	4.1	6.51	0.14	0.03	170.25	235.83	503.97	207.1
125	8.293	12.97	0.61	0.71	3.53	7.47	0.16	0.03	163.21	239.29	528.33	207.17
126	7.207	12.87	0.65	0.73	4.38	7.57	0.15	0.03	203.46	258.28	581.07	233.1
127	8.287	12.93	0.7	0.75	4.64	7.75	0.14	0.03	193.68	283.72	494.1	197.03
128	8.2	11.13	0.64	0.74	3.55	6.59	0.13	0.03	182.37	263.4	456.97	172.8
129	6.86	10.86	0.54	0.63	3.49	5.53	0.11	0.02	171.79	255.59	529.7	209.7
130	7.71	11.34	0.64	0.75	3.84	6.83	0.12	0.02	196.09	290.41	531.3	217.33
131	7.18	11.69	0.7	0.76	4.35	7.16	0.13	0.03	200.68	267.64	472.6	185.73
132	8	10.95	0.69	0.71	3.92	6.3	0.13	0.03	204.16	239.36	432.43	177.83
133	7.14	9.87	0.59	0.63	3.35	5.06	0.11	0.02	182.33	234.41	611.1	249.5
134	7.16	14.37	0.73	0.86	5.83	9.9	0.19	0.04	168.96	263.39	449.07	162.57
135	10.19	10.08	0.56	0.62	3.23	5.01	0.1	0.02	168.07	247.32	550.97	216.83
136	8.54	13.35	0.61	0.73	4.11	7.8	0.15	0.03	175.53	264.31	492.53	194.2
137	8.22	12.11	0.55	0.65	3.57	6.26	0.13	0.03	167.46	241.53	345.9	133.67
138	7.907	10.57	0.52	0.63	3.32	5.33	0.11	0.02	162.92	252.99	572.67	243.03
139	6.72	10.58	0.56	0.6	3.01	5.06	0.13	0.03	140.24	202.4	464.7	192.5
140	8.3	11.66	0.78	0.84	5.23	7.86	0.13	0.03	221.3	310.76	621	254.2
141	7.763	11.73	0.57	0.6	3.52	5.55	0.12	0.02	166.93	231.78	589.53	241.73
142	7.633	11.93	0.66	0.66	4.07	6.36	0.12	0.02	198.03	271.42	528.97	216.33
143	7.373	11.24	0.69	0.69	4.06	6.24	0.13	0.03	153.09	248.68	585.63	254.73
144	6.687	10.98	0.57	0.68	3.09	6.07	0.11	0.02	185.59	289.03	491.43	196.13
145	7.69	11.3	0.59	0.71	3.71	6.47	0.12	0.02	163.73	267.29	563.2	226.57
146	7.78	13.04	0.76	0.68	4.73	7.1	0.13	0.03	226.91	268.39	442.6	176.4
147	6.25	10.47	0.59	0.57	2.91	4.83	0.12	0.02	183.57	207.42	386.03	149.1
148	8.62	13.7	0.66	0.66	4.57	7.24	0.15	0.03	189.61	234.25	505.8	222.4
149	7.95	12.28	0.55	0.69	3.82	7.12	0.13	0.03	178.47	226.82	483.7	198.37
150	7.427	12.8	0.64	0.69	3.84	7.07	0.13	0.03	197.29	287.99	505.27	208.57
151	7.32	10.82	0.68	0.64	4.01	5.63	0.12	0.02	187.16	243.74	604.1	243.8
152	6.72	10.55	0.53	0.63	2.91	5.43	0.1	0.02	169.74	256.86	330.57	115.27
153	8.26	12.25	0.68	0.7	4.46	6.89	0.14	0.03	182.49	251.94	481.1	199.07
154	7.47	11.41	0.62	0.7	3.64	6.52	0.12	0.02	181.71	277.8	602.73	245.53
155	7.587	11.95	0.6	0.72	3.69	6.94	0.12	0.02	180.78	284.36	598.6	251.57
156	7.187	12.14	0.53	0.63	3.07	6.11	0.12	0.02	147.47	244.76	482.4	197.73
157	8.027	12.27	0.67	0.69	4.29	6.83	0.14	0.03	195.96	241.77	631.73	272.5
158	8.373	13.95	0.6	0.72	4.07	8.09	0.15	0.03	168	265.58	544.93	213.6
159	8.77	13.43	0.7	0.79	4.96	8.47	0.15	0.03	203.62	292.05	556.3	219.93
160	7.73	11.88	0.6	0.71	3.8	7.09	0.11	0.03	168.4	265.48	570.33	199.4
161	8.76	11.28	0.56	0.7	3.93	6.35	0.12	0.02	156.68	259.77	482.5	187
162	7.4	11.12	0.6	0.57	3.69	5.1	0.12	0.02	177.02	216.42	613.4	245
163	7.173	10.89	0.52	0.65	3.03	5.62	0.12	0.02	159.46	234.04	538.57	221.43
164	8.96	12.31	0.54	0.7	3.92	7.02	0.14	0.03	169.16	239.95	520.97	209.27
165	8.14	11.47	0.61	0.73	3.95	6.83	0.14	0.03	163.96	235.89	509.63	198.1
166	7.12	10.61	0.59	0.69	3.3	5.81	0.12	0.02	180.58	255.3	526.67	210.97
167	6.757	12.03	0.61	0.69	3.3	6.73	0.12	0.02	208.62	276.33	436	179.2
168	7.593	8.42	0.5	0.54	2.82	3.64	0.08	0.02	127.42	224.67	349.5	102
169	7.06	11.58	0.64	0.74	3.91	6.9	0.13	0.03	178.81	270.56	489.57	186.23
170	8	10.79	0.54	0.62	3.05	5.42	0.11	0.02	162.31	253.21	424.7	180.4
171	7.22	11.25	0.53	0.59	3.39	5.31	0.11	0.02	152.75	250.88	654.03	276.73
172	7.8	10.96	0.48	0.58	2.79	5.16	0.11	0.02	155.75	232.19	455.03	181.13
173	6.52	12.61	0.69	0.71	4.4	7.19	0.14	0.03	190.67	260.58	644.2	258.77
174	6.48	9.8	0.69	0.67	3.67	5.34	0.1	0.02	192.91	263.56	238.7	82.6
175	6.65	9.67	0.56	0.66	2.96	5.21	0.09	0.02	184.45	290.51	589.27	223.47
176	8.177	11.73	0.53	0.54	3.02	5.17	0.12	0.02	156.12	215.28	528.4	205
177	5.753	11.76	0.62	0.7	4.15	6.69	0.13	0.03	191.9	265.05	481.63	202.1
178	6.86	9.59	0.5	0.63	2.32	4.86	0.09	0.02	170.2	271.54	499.9	199.77
179	6.553	11.37	0.64	0.65	3.36	5.86	0.11	0.02	202.8	264.95	599.9	249.7
180	5.72	11.72	0.55	0.65	2.91	6.12	0.12	0.02	161.25	247.65	444.03	175.67
181	7.24	10	0.48	0.66	2.21	5.23	0.11	0.02	151.75	241.25	493.1	181
182	7.84	11.47	0.62	0.75	3.57	6.86	0.12	0.02	196.19	293.37	528.17	210.2
183	7.127	12.13	0.61	0.7	3.93	6.82	0.12	0.02	182.17	278.25	505.47	205.33
184	6.913	9.84	0.59	0.7	3.35	5.55	0.11	0.02	159.73	262.1	557.17	231.23
185	7.73	10.49	0.56	0.65	3.14	5.52	0.11	0.02	169.35	251.44	434.87	180.37
LSD 5%	0.8	1.74	0.12	0.37	0.91	1.69	0.03	N.S	38.57	54.02	176.59	82.13
LSD 1%	1.06	2.29	0.15	0.49	1.2	2.23	0.03	N.S	50.78	71.13	232.52	108.14
LL1; leaf length of the first leaf (cm), LL2; leaf length of the second leaf(cm), LW1; leaf width of the first leaf (cm), LW2; leaf width of the second leaf (cm),
LA1; leaf area of the first leaf (cm2), LA2; leaf area of the second leaf (cm2), LDW1; leaf dry weight of the first leaf (mg), LDW2; leaf dry weight of the second leaf (mg),
SLA1; specific leaf area of the first leaf (cm2 mg-1), SLA2; specific leaf area of the second leaf (cm2 mg-1), DM; dry biomass (gm-2), GY; grain yield (gm-2).
†: Means within a row with the same letter are not significantly different according to the Least Significant Difference (LSD) at a 0.05 probability level
