# Supplementary material for: QTL Mapping and Phenotypic Variation for Seedling Vigour Traits in Barley (Hordeum vulgare L.)
Source: Plants (Basel). 2021 Jun 4;10(6):1149. doi: 10.3390/plants10061149 (PMC8227620; doi:10.3390/plants10061149)
Supplement: Supplementary file 1 [file plants-10-01149-s001.zip › Supplemental Table S2.xls]

## Sheet: Distrubiotion
RILs	L1	Normal Distribution	L2	Normal Distribution	W1	Normal Distribution	W2	Normal Distribution	LA1	Normal Distribution	LA2	Normal Distribution	LW1	Normal Distribution	LW2	Normal Distribution	SLA1	Normal Distribution	SLA2	Normal Distribution	DM	Normal Distribution	GY	Normal Distribution
1	10.19	0.000583693	10.73	0.286383	0.56	5.16924	0.75	3.51124	3.1	0.424998	6.41	0.401312	0.018	85.0189	0.018	0.0708346	175.44	0.0211157	284.19	0.00830921	465.1	0.00436222	191.3	0.0100865
2	5.72	0.0203225	10.09	0.128122	0.6	6.335	0.57	1.41991	3.32	0.563964	4.64	0.0928963	0.02	125.108	0.02	0.0708365	164.24	0.0174243	204.95	0.00232618	499.43	0.00474462	205.43	0.010328
3	5.75	0.0226337	10.31	0.177681	0.54	4.01384	0.67	6.03921	3.03	0.3775	5.79	0.345455	0.02	125.108	0.02	0.0708365	154.99	0.0114044	276	0.0112165	499.9	0.00474459	214.6	0.00975304
4	9.24	0.0337264	11.44	0.41391	0.76	0.252835	0.9	0.0216047	5.01	0.0533404	8.24	0.06385	0.024	76.1843	0.024	0.0708402	211.84	0.00347528	302.82	0.00289877	480.5	0.00462416	193.6	0.0102195
5	9.13	0.0480797	10.85	0.316805	0.57	5.64851	0.7	5.88284	3.59	0.662794	6.17	0.396673	0.019	108.732	0.019	0.0708355	189.22	0.0165088	263.65	0.0146092	458.75	0.00421719	189.45	0.00995472
6	9.08	0.0560436	10.64	0.26277	0.65	4.63175	0.69	6.07633	3.56	0.657622	5.85	0.356544	0.018	85.0189	0.018	0.0708346	201.72	0.00833227	262.9	0.0147377	506.55	0.00472831	186.55	0.00970608
7	8.96	0.0793476	12.45	0.270398	0.61	6.25819	0.74	4.08131	3.81	0.649821	7.4	0.226627	0.02	125.108	0.02	0.0708365	188.09	0.0171863	287.25	0.00724082	524.33	0.00454332	202.33	0.0103947
8	6.16	0.082541	13.46	0.0579042	0.58	6.01851	0.7	5.88284	4.03	0.556149	7.55	0.190517	0.025	51.6687	0.025	0.0708411	161.47	0.0157383	235.85	0.0115723	572.8	0.00324709	230.2	0.00775832
9	6.18	0.087175	12.8	0.179852	0.74	0.538292	0.77	2.42109	4.86	0.0909494	7.96	0.105483	0.027	17.3066	0.027	0.070843	181.2	0.0203258	249.84	0.0150171	491.05	0.00472033	187.5	0.009793
10	8.9	0.0934126	10.66	0.268048	0.54	4.01384	0.58	1.82511	2.99	0.350609	5	0.161951	0.02	125.108	0.02	0.0708365	147.44	0.00675467	216.98	0.00514088	466.55	0.00439252	199.8	0.0103989
11	8.89	0.0959218	11.91	0.39005	0.61	6.25819	0.7	5.88284	4.01	0.567252	6.62	0.386389	0.024	76.1843	0.024	0.0708402	171.75	0.0206055	237.65	0.0121632	423.5	0.00315115	166.23	0.00692481
12	6.25	0.104886	15.04	0.000554775	0.64	5.18618	0.82	0.632257	4.35	0.347941	9.82	0.000842729	0.027	17.3066	0.027	0.070843	164.17	0.0173842	225.8	0.00802228	431.4	0.00341561	178.2	0.00874066
13	6.33	0.128048	12.65	0.217737	0.7	1.80287	0.79	1.51892	4.48	0.264906	7.98	0.102037	0.024	76.1843	0.024	0.0708402	190.23	0.0158776	280.49	0.00963333	537.65	0.00428218	224.7	0.00857047
14	8.77	0.129828	11.24	0.394515	0.53	3.40565	0.57	1.41991	2.83	0.249423	5.17	0.201125	0.017	59.8083	0.017	0.0708336	166.63	0.0186974	227.22	0.00852567	539.5	0.00423869	233.8	0.00718837
15	8.76	0.132974	11.39	0.410654	0.59	6.25308	0.65	5.46124	4.09	0.520609	5.88	0.361724	0.025	51.6687	0.025	0.0708411	166.42	0.0185939	224.6	0.00760238	511.57	0.00469656	195.63	0.0103075
16	6.38	0.144127	11.76	0.40808	0.61	6.25819	0.74	4.08131	3.6	0.664154	7.04	0.313081	0.021	129.509	0.021	0.0708374	167.79	0.0192371	233.44	0.0107447	564.45	0.00352302	220.75	0.00908961
17	6.4	0.150901	12.17	0.340246	0.65	4.63175	0.75	3.51124	4.34	0.354618	7.33	0.243829	0.028	8.54743	0.028	0.0708439	156.87	0.0126743	234.11	0.0109781	611.83	0.00194596	229.8	0.00782012
18	8.7	0.152878	12.56	0.241332	0.52	2.81766	0.66	5.81118	3.63	0.667125	6.69	0.377754	0.024	76.1843	0.024	0.0708402	148.84	0.007534	246.3	0.01445	436.8	0.00359075	165.4	0.00678932
19	8.68	0.159901	11.42	0.41274	0.59	6.25308	0.67	6.03921	3.39	0.599747	6.23	0.400019	0.02	125.108	0.02	0.0708365	175.93	0.0211236	255.05	0.0153641	661.53	0.000742232	274.6	0.00163535
20	8.66	0.167115	11.75	0.408954	0.57	5.64851	0.64	5.01258	3.63	0.667125	6.09	0.390026	0.022	120.615	0.022	0.0708383	165.17	0.0179432	245.57	0.0143026	525.1	0.00453089	217.63	0.00945066
21	8.65	0.170792	11.41	0.412088	0.52	2.81766	0.59	2.29118	2.98	0.343949	5.4	0.257295	0.017	59.8083	0.017	0.0708336	161.03	0.0154553	237.6	0.0121472	429.03	0.00333711	174.87	0.00827288
22	6.48	0.17991	13.18	0.0992627	0.61	6.25819	0.74	4.08131	3.83	0.644298	7.81	0.133577	0.021	129.509	0.021	0.0708374	179.81	0.0206891	304.38	0.00259281	481.3	0.00463394	199.37	0.0103951
23	8.62	0.182102	11.29	0.400918	0.52	2.81766	0.69	6.07633	2.96	0.330729	6.4	0.401587	0.017	59.8083	0.017	0.0708336	160.42	0.0150579	250.18	0.015058	519.83	0.00460888	220.9	0.00907109
24	6.51	0.191547	10.96	0.342749	0.63	5.66238	0.76	2.95029	3.87	0.631262	6.71	0.374979	0.022	120.615	0.022	0.0708383	180.7	0.0204685	261.63	0.0149296	467.7	0.00441576	201.57	0.0104007
25	6.52	0.195514	10.49	0.223225	0.59	6.25308	0.67	6.03921	3.16	0.465317	5.65	0.316365	0.017	59.8083	0.017	0.0708336	179.79	0.0206936	266.37	0.0140536	586.47	0.00278139	227.03	0.00823717
26	6.54	0.203575	12.31	0.306585	0.67	3.4252	0.79	1.51892	4.35	0.347941	7.79	0.137611	0.022	120.615	0.022	0.0708383	194.48	0.01306	284.57	0.00817457	495.47	0.00473899	200.3	0.0104016
27	6.55	0.207668	10.43	0.207692	0.55	4.61285	0.63	4.4934	3.08	0.411425	5.31	0.235157	0.02	125.108	0.02	0.0708365	143.23	0.00470568	225.18	0.0078046	534.63	0.0043496	227.97	0.00809795
28	6.56	0.211801	12.31	0.306585	0.6	6.335	0.65	5.46124	3.7	0.667519	6.42	0.400996	0.022	120.615	0.022	0.0708383	165.46	0.0180991	239.15	0.0126322	468.37	0.00442898	180.73	0.00906785
29	8.54	0.214187	12.3	0.309095	0.6	6.335	0.67	6.03921	3.95	0.597864	6.58	0.390536	0.021	129.509	0.021	0.0708374	193.72	0.0135747	270.96	0.0128399	531.83	0.00440797	201.73	0.0103998
30	6.57	0.215974	12.05	0.365732	0.56	5.16924	0.66	5.81118	3.54	0.653279	6.39	0.401822	0.021	129.509	0.021	0.0708374	170.6	0.02029	262.46	0.0148079	500.8	0.00474412	180.43	0.00903048
31	6.59	0.224435	11.81	0.40308	0.59	6.25308	0.67	6.03921	3.33	0.569422	6.33	0.402371	0.019	108.732	0.019	0.0708355	171.47	0.0205352	254.29	0.0153515	401.9	0.0024166	156.05	0.00526142
32	8.48	0.239911	10.06	0.122033	0.6	6.335	0.65	5.46124	3.22	0.504336	5.31	0.235157	0.019	108.732	0.019	0.0708355	167.26	0.0189975	251.36	0.0151806	420.53	0.00305014	180.27	0.00901038
33	6.65	0.250668	11.97	0.380433	0.61	6.25819	0.77	2.42109	3.85	0.638105	7.43	0.219296	0.022	120.615	0.022	0.0708383	178.4	0.020948	274.29	0.0117926	526.93	0.00449998	210.33	0.0100882
34	6.66	0.255153	12.65	0.217737	0.64	5.18618	0.75	3.51124	3.86	0.634764	7.61	0.176604	0.02	125.108	0.02	0.0708365	197.2	0.0112228	299.89	0.00353965	418.1	0.00296715	160.3	0.00595157
35	6.67	0.259666	12.87	0.163124	0.63	5.66238	0.76	2.95029	4.21	0.442571	7.87	0.121872	0.024	76.1843	0.024	0.0708402	176.04	0.0211235	253.42	0.0153209	532.03	0.00440393	210.77	0.0100589
36	6.69	0.268775	12.39	0.286102	0.59	6.25308	0.69	6.07633	3.66	0.668419	6.94	0.334565	0.021	129.509	0.021	0.0708374	176.43	0.0211171	264.54	0.0144425	558.63	0.0037074	225.03	0.00852437
37	6.69	0.268775	11.43	0.413347	0.62	6.02837	0.77	2.42109	4.04	0.550448	7.19	0.27806	0.021	129.509	0.021	0.0708374	182.71	0.0198164	293.1	0.0053546	502.53	0.00474169	198	0.0103744
38	6.7	0.273368	10.79	0.301803	0.6	6.335	0.76	2.95029	3.62	0.66632	6.57	0.391481	0.019	108.732	0.019	0.0708355	187.43	0.0175657	292.59	0.00550846	503.5	0.00473945	193.05	0.0101909
39	6.72	0.282622	10.68	0.273313	0.6	6.335	0.7	5.88284	3.48	0.63612	5.98	0.377039	0.021	129.509	0.021	0.0708374	165.01	0.0178559	251.72	0.0152119	663.4	0.000710931	279.9	0.00124167
40	6.72	0.282622	11.79	0.405205	0.64	5.18618	0.7	5.88284	3.63	0.667125	6.69	0.377754	0.02	125.108	0.02	0.0708365	181.24	0.0203138	265.62	0.0142202	468	0.00442171	177.2	0.00860429
41	8.37	0.289959	11.32	0.404278	0.52	2.81766	0.6	2.80914	3.46	0.629086	5.43	0.264643	0.021	129.509	0.021	0.0708374	161.72	0.0158976	211.42	0.00365977	484.2	0.00466602	201.2	0.0104021
42	6.76	0.301366	10.99	0.349383	0.73	0.756278	0.74	4.08131	4.6	0.197467	6.39	0.401822	0.024	76.1843	0.024	0.0708402	188.08	0.0171921	225.41	0.00788518	453.2	0.00407531	174.35	0.00819654
43	8.33	0.308806	11.64	0.415675	0.58	6.01851	0.66	5.81118	3.72	0.665946	6.16	0.395977	0.023	101.062	0.023	0.0708393	161.6	0.0158213	241.13	0.0132113	539	0.00425061	227.2	0.00821219
44	6.79	0.31558	11.26	0.397194	0.53	3.40565	0.61	3.36381	2.79	0.22651	5.51	0.284005	0.017	59.8083	0.017	0.0708336	163.7	0.0171109	260.73	0.0150452	449.73	0.00398022	178.07	0.00872315
45	8.31	0.318306	11.83	0.40079	0.64	5.18618	0.78	1.94045	4.2	0.449294	7.38	0.231532	0.029	3.79792	0.029	0.0708448	146.39	0.00620114	231.18	0.00994428	480.33	0.00462203	185.03	0.00955639
46	8.3	0.32307	12.27	0.316539	0.64	5.18618	0.72	5.13697	3.67	0.668475	7.09	0.301709	0.022	120.615	0.022	0.0708383	171.38	0.0205117	266.51	0.0140214	504.2	0.00473744	210.65	0.010067
47	8.3	0.32307	12.68	0.209983	0.7	1.80287	0.8	1.16121	4.35	0.347941	8.13	0.0785133	0.022	120.615	0.022	0.0708383	193.7	0.0135882	256.89	0.0153403	463.4	0.00432533	166.7	0.00700127
48	8.29	0.32784	10.89	0.326503	0.54	4.01384	0.61	3.36381	2.78	0.220963	5.29	0.230245	0.018	85.0189	0.018	0.0708346	153.97	0.010725	233.98	0.010933	475.75	0.00455801	199.6	0.0103973
49	8.29	0.32784	11.03	0.35788	0.63	5.66238	0.72	5.13697	3.53	0.650844	6.33	0.402371	0.019	108.732	0.019	0.0708355	182.77	0.0197938	288.87	0.00669424	587.17	0.00275747	224.67	0.00857464
50	8.29	0.32784	11.46	0.414902	0.61	6.25819	0.62	3.93398	3.22	0.504336	5.67	0.320757	0.017	59.8083	0.017	0.0708336	178.93	0.0208639	269.14	0.0133579	476.35	0.00456712	184.95	0.00954817
51	8.29	0.32784	11.72	0.411315	0.52	2.81766	0.62	3.93398	3.21	0.497962	5.81	0.349254	0.021	129.509	0.021	0.0708374	149.7	0.00803476	223.8	0.00732603	434.1	0.00350389	183.3	0.00937091
52	8.28	0.332615	10.75	0.291561	0.63	5.66238	0.67	6.03921	3.46	0.629086	5.73	0.333487	0.018	85.0189	0.018	0.0708346	187.83	0.0173373	282.04	0.00907713	578.07	0.00306856	240.93	0.0060215
53	8.28	0.332615	11.27	0.398475	0.53	3.40565	0.69	6.07633	2.71	0.184304	6.24	0.400437	0.018	85.0189	0.018	0.0708346	157.09	0.0128235	253.31	0.0153158	565.85	0.00347756	220.4	0.00913242
54	8.27	0.337392	12.7	0.204855	0.52	2.81766	0.68	6.1297	2.95	0.324173	6.93	0.336604	0.017	59.8083	0.017	0.0708336	177.95	0.0210066	268.17	0.0136152	326.1	0.000564877	118.2	0.00102119
55	8.27	0.337392	11.43	0.413347	0.53	3.40565	0.68	6.1297	3.07	0.404632	6.22	0.399561	0.019	108.732	0.019	0.0708355	166.88	0.0188184	268.01	0.0136562	492.43	0.00472755	195.7	0.01031
56	6.84	0.339433	11.93	0.386987	0.61	6.25819	0.71	5.56257	3.98	0.583093	6.77	0.365881	0.023	101.062	0.023	0.0708393	172.05	0.0206759	256.49	0.015352	501.1	0.00474385	203.1	0.0103844
57	6.84	0.339433	12.49	0.259841	0.53	3.40565	0.62	3.93398	5.08	0.040693	2.94	0.00113372	0.026	31.5266	0.026	0.0708421	198.34	0.0104671	112.36	3.94e-09	186.2	4.57e-06	53	6.17e-06
58	8.26	0.342171	12.41	0.280891	0.63	5.66238	0.73	4.6332	3.83	0.644298	7.29	0.25367	0.02	125.108	0.02	0.0708365	193.63	0.0136355	261.16	0.0149921	570.33	0.0033298	221.03	0.00905495
59	8.26	0.342171	11.14	0.378896	0.61	6.25819	0.66	5.81118	3.83	0.644298	5.92	0.368223	0.024	76.1843	0.024	0.0708402	157.67	0.0132168	234.32	0.0110508	573.55	0.00322184	244.3	0.00547168
60	8.26	0.342171	11.22	0.391683	0.52	2.81766	0.56	1.07889	2.94	0.317659	5.04	0.170871	0.022	120.615	0.022	0.0708383	136.25	0.00231634	196.07	0.00112879	430	0.00336934	189.3	0.0099431
61	8.25	0.346949	11.13	0.377142	0.59	6.25308	0.61	3.36381	3.35	0.580007	5.42	0.262197	0.019	108.732	0.019	0.0708355	177.25	0.0210744	214.91	0.00455427	665.95	0.000669831	280.15	0.00122507
62	6.86	0.348989	12.25	0.321425	0.69	2.28993	0.74	4.08131	4.27	0.401914	7.33	0.243829	0.021	129.509	0.021	0.0708374	203.11	0.00751602	273.86	0.0119339	547	0.00404677	229.4	0.00788155
63	6.86	0.348989	11.93	0.386987	0.61	6.25819	0.68	6.1297	3.68	0.668344	6.55	0.393256	0.021	129.509	0.021	0.0708374	173.72	0.0209757	244.34	0.0140326	433.87	0.00349642	179.4	0.00889918
64	8.24	0.351724	11.46	0.414902	0.55	4.61285	0.65	5.46124	3.19	0.485046	5.94	0.37129	0.019	108.732	0.019	0.0708355	163.42	0.0169452	263.47	0.0146411	512.13	0.00469199	215.5	0.00966852
65	6.87	0.353762	10.21	0.154148	0.52	2.81766	0.68	6.1297	3.15	0.458662	5.58	0.300497	0.019	108.732	0.019	0.0708355	160.67	0.0152214	238.34	0.0123819	501.4	0.00474351	189.65	0.00997
66	6.88	0.35853	10.73	0.286383	0.58	6.01851	0.64	5.01258	3.42	0.613182	5.5	0.28161	0.019	108.732	0.019	0.0708355	183.05	0.0196861	269.83	0.0131668	477.4	0.00458254	190.7	0.0100461
67	6.88	0.35853	11.27	0.398475	0.6	6.335	0.64	5.01258	3.66	0.668419	5.79	0.345455	0.02	125.108	0.02	0.0708365	182.73	0.0198089	244.21	0.0140025	589.27	0.0026858	227.57	0.0081575
68	8.22	0.361259	12.36	0.293858	0.67	3.4252	0.75	3.51124	4.61	0.19234	7.44	0.216862	0.027	17.3066	0.027	0.070843	164.2	0.0174014	274.24	0.0118091	670.7	0.000598033	278.25	0.0013556
69	6.89	0.36329	11.13	0.377142	0.55	4.61285	0.59	2.29118	2.92	0.304764	5.3	0.2327	0.017	59.8083	0.017	0.0708336	174.81	0.0210846	268.2	0.0136074	586.23	0.0027896	225.3	0.00848637
70	8.2	0.370759	9.55	0.0458774	0.53	3.40565	0.67	6.03921	3.06	0.397839	5.36	0.247461	0.018	85.0189	0.018	0.0708346	170.48	0.0202531	283.18	0.00866891	411.15	0.00272945	169.9	0.00751473
71	8.2	0.370759	10.59	0.249547	0.72	1.03608	0.72	5.13697	4.11	0.508131	6.24	0.400437	0.018	85.0189	0.018	0.0708346	223.34	0.000907952	277.48	0.0107031	491.07	0.00472045	200.47	0.0104022
72	6.91	0.372781	13.02	0.129966	0.69	2.28993	0.76	2.95029	5.11	0.0360843	7.92	0.11259	0.03	1.51825	0.03	0.0708457	172.33	0.0207372	245.93	0.0143765	472.4	0.00450328	196.67	0.0103417
73	6.92	0.377507	10.91	0.331245	0.65	4.63175	0.67	6.03921	3.38	0.595001	5.89	0.363393	0.018	85.0189	0.018	0.0708346	182.01	0.0200669	259	0.0152186	494.6	0.00473635	193.07	0.0101919
74	8.18	0.380208	10.21	0.154148	0.58	6.01851	0.6	2.80914	3.24	0.516895	4.89	0.13858	0.018	85.0189	0.018	0.0708346	181.14	0.0203437	258.51	0.0152557	533.43	0.00437511	228.43	0.00802891
75	8.18	0.380208	10.09	0.128122	0.62	6.02837	0.68	6.1297	3.54	0.653279	5.38	0.252381	0.02	125.108	0.02	0.0708365	184.24	0.0191877	286.53	0.00748849	542	0.00417742	190.95	0.0100632
76	8.17	0.384908	11.16	0.382304	0.58	6.01851	0.72	5.13697	3.28	0.541131	6.53	0.394879	0.017	59.8083	0.017	0.0708336	196.69	0.0115646	284.35	0.00825247	488.4	0.00470295	191.1	0.0100733
77	6.94	0.38691	11.2	0.388702	0.54	4.01384	0.62	3.93398	3.24	0.516895	5.57	0.298174	0.019	108.732	0.019	0.0708355	174.37	0.021049	261.24	0.0149818	490	0.004714	218.1	0.00939934
78	6.95	0.391583	12.06	0.363756	0.58	6.01851	0.62	3.93398	3.79	0.654656	6	0.379716	0.024	76.1843	0.024	0.0708402	161.16	0.0155393	225.9	0.00805753	521.4	0.00458739	221.5	0.00899601
79	8.14	0.398888	10.93	0.33591	0.6	6.335	0.72	5.13697	3.52	0.648236	6.31	0.402227	0.02	125.108	0.02	0.0708365	181.31	0.0202927	292.04	0.00567689	639.4	0.00119033	260.1	0.00315094
80	6.97	0.400861	10.45	0.212839	0.5	1.78818	0.66	5.81118	2.84	0.255325	5.58	0.300497	0.02	125.108	0.02	0.0708365	144.1	0.00509133	252.72	0.0152838	515.3	0.00466233	228.8	0.00797298
81	8.13	0.4035	11.53	0.416954	0.59	6.25308	0.67	6.03921	3.72	0.665946	6.22	0.399561	0.02	125.108	0.02	0.0708365	182.37	0.0199411	278.81	0.0102335	562.37	0.00358981	228.9	0.00795781
82	8.12	0.408086	13.33	0.0751654	0.61	6.25819	0.69	6.07633	4.35	0.347941	7.35	0.238906	0.026	31.5266	0.026	0.0708421	169.88	0.0200571	256.02	0.0153611	495.93	0.00474019	186.27	0.00967947
83	6.99	0.410035	12.78	0.184757	0.52	2.81766	0.66	5.81118	3.28	0.541131	6.73	0.372073	0.021	129.509	0.021	0.0708374	159.33	0.0143356	256.49	0.015352	443.3	0.00379272	182.05	0.00922744
84	7.01	0.419088	9.92	0.0959716	0.52	2.81766	0.7	5.88284	3.09	0.418215	5.65	0.316365	0.016	37.8525	0.016	0.0708327	191.56	0.0150175	302.53	0.00295832	602.6	0.00223958	259.5	0.00322766
85	7.02	0.423563	11.36	0.408177	0.52	2.81766	0.66	5.81118	3.43	0.61738	6.05	0.385802	0.024	76.1843	0.024	0.0708402	146.24	0.00612432	246.47	0.0144829	586.7	0.00277353	252.85	0.00414546
86	8.08	0.426111	10.89	0.326503	0.58	6.01851	0.69	6.07633	3.58	0.661251	6.02	0.382255	0.021	129.509	0.021	0.0708374	169.55	0.0199416	243.81	0.0139082	331.75	0.00064741	120.05	0.00113173
87	7.03	0.428002	10.9	0.328883	0.7	1.80287	0.62	3.93398	3.93	0.607066	5.42	0.262197	0.017	59.8083	0.017	0.0708336	230.61	0.000320979	279.67	0.00992691	487	0.00469191	204.5	0.0103551
88	8.07	0.430528	10.96	0.342749	0.63	5.66238	0.71	5.56257	4.02	0.561752	6.24	0.400437	0.022	120.615	0.022	0.0708383	187.86	0.01732	294.18	0.0050364	510.97	0.00470122	213.47	0.0098525
89	8.07	0.430528	11.05	0.361969	0.59	6.25308	0.62	3.93398	3.44	0.621432	5.55	0.293494	0.018	85.0189	0.018	0.0708346	180.4	0.0205477	233.27	0.0106851	560.8	0.00363959	236.87	0.0066888
90	7.04	0.432402	11.94	0.385401	0.64	5.18618	0.68	6.1297	3.67	0.668475	6.49	0.397658	0.022	120.615	0.022	0.0708383	168.53	0.0195509	241.85	0.013409	404.9	0.00251726	165	0.00672385
91	7.05	0.436761	12.07	0.361751	0.67	3.4252	0.74	4.08131	4.82	0.103744	7.18	0.280467	0.025	51.6687	0.025	0.0708411	190.11	0.0159537	301.82	0.00310772	590.13	0.00265652	228.97	0.00794717
92	7.05	0.436761	13.14	0.10646	0.69	2.28993	0.79	1.51892	5.1	0.03757	8.34	0.0523482	0.023	101.062	0.023	0.0708393	218.73	0.00162584	274.5	0.011723	802.65	7.16e-06	322.45	6.81e-05
93	7.05	0.436761	11.7	0.412672	0.62	6.02837	0.66	5.81118	3.86	0.634764	6.19	0.397947	0.022	120.615	0.022	0.0708383	174.45	0.0210563	221.55	0.00656796	258.8	7.86e-05	83.7	9.81e-05
94	7.06	0.441077	12.02	0.371482	0.65	4.63175	0.75	3.51124	4.1	0.514405	7.36	0.236446	0.022	120.615	0.022	0.0708383	179.49	0.0207577	250.51	0.0150953	587.1	0.00275986	242.23	0.00580846
95	7.06	0.441077	11.82	0.401955	0.54	4.01384	0.64	5.01258	3.83	0.644298	6	0.379716	0.025	51.6687	0.025	0.0708411	156.22	0.0122337	245.09	0.0142004	526.7	0.00450398	205.9	0.0103121
96	7.06	0.441077	11.93	0.386987	0.61	6.25819	0.74	4.08131	3.93	0.607066	7.1	0.299394	0.022	120.615	0.022	0.0708383	182.45	0.0199123	268.95	0.0134094	441.17	0.00372777	166.6	0.00698502
97	8.03	0.447773	10.78	0.299258	0.54	4.01384	0.66	5.81118	3.54	0.653279	5.74	0.335538	0.02	125.108	0.02	0.0708365	174.41	0.0210527	244.53	0.014076	597.25	0.00241628	258.05	0.00341743
98	7.08	0.44957	11.01	0.353683	0.51	2.27314	0.62	3.93398	2.71	0.184304	5.5	0.28161	0.016	37.8525	0.016	0.0708327	170.07	0.0201212	279.78	0.00988759	474.23	0.00453398	181.87	0.00920615
99	7.08	0.44957	11.89	0.392965	0.52	2.81766	0.59	2.29118	3.45	0.625335	5.64	0.314144	0.023	101.062	0.023	0.0708393	148.9	0.00756841	210.54	0.00345358	422.9	0.00313079	161.9	0.00621444
100	8.01	0.456112	10.66	0.268048	0.51	2.27314	0.62	3.93398	2.55	0.115617	5.33	0.240077	0.016	37.8525	0.016	0.0708327	156.21	0.0122269	236.1	0.011656	443.35	0.00379423	184.75	0.00952744
101	8.01	0.456112	11.2	0.388702	0.55	4.61285	0.62	3.93398	3.65	0.668175	5.53	0.288769	0.024	76.1843	0.024	0.0708402	152.46	0.0097405	251.76	0.0152152	501	0.00474395	221.25	0.00902748
102	8	0.460203	11.81	0.40308	0.6	6.335	0.68	6.1297	3.48	0.63612	6.43	0.40064	0.018	85.0189	0.018	0.0708346	195.97	0.0120501	289.9	0.0063555	371.65	0.00149145	135	0.00238422
103	8	0.460203	10.24	0.161045	0.54	4.01384	0.68	6.1297	3.15	0.458662	5.56	0.29584	0.02	125.108	0.02	0.0708365	160.87	0.0153516	268.76	0.0134604	416.8	0.00292269	166.45	0.00696062
104	8	0.460203	11.19	0.387156	0.66	4.03358	0.77	2.42109	3.74	0.663632	6.89	0.344537	0.017	59.8083	0.017	0.0708336	215.66	0.00231855	297.03	0.00424913	590.77	0.00263475	242.13	0.00582481
105	7.99	0.464239	12.33	0.301529	0.46	0.532164	0.52	0.283968	2.99	0.350609	5.45	0.26952	0.024	76.1843	0.024	0.0708402	126.4	0.000675289	225.58	0.00794487	501.4	0.00474351	196.1	0.0103239
106	7.12	0.465945	9.59	0.0500479	0.54	4.01384	0.62	3.93398	2.84	0.255325	4.77	0.115284	0.019	108.732	0.019	0.0708355	156.87	0.0126743	236.93	0.0119302	456.75	0.0041676	189.8	0.00998129
107	7.12	0.465945	12.34	0.298983	0.59	6.25308	0.73	4.6332	3.91	0.615718	7.19	0.27806	0.022	120.615	0.022	0.0708383	177.22	0.0210766	253.71	0.015333	531.67	0.00441118	227.87	0.00811288
108	7.12	0.465945	11.59	0.416939	0.66	4.03358	0.75	3.51124	4.04	0.550448	7.03	0.31531	0.021	129.509	0.021	0.0708374	190.86	0.0154738	269.63	0.0132228	541.13	0.00419906	219.47	0.00924343
109	7.12	0.465945	11.83	0.40079	0.66	4.03358	0.71	5.56257	4.45	0.2833	6.82	0.357467	0.023	101.062	0.023	0.0708393	177.43	0.0210597	232.4	0.0103784	416.17	0.00290113	175.67	0.00838869
110	7.13	0.469899	10.44	0.210261	0.56	5.16924	0.56	1.07889	2.98	0.343949	4.66	0.0961414	0.017	59.8083	0.017	0.0708336	174.52	0.0210624	233.43	0.0107412	409.4	0.00266978	145	0.0036055
111	7.13	0.469899	10.29	0.172855	0.51	2.27314	0.59	2.29118	2.51	0.101745	4.97	0.155401	0.017	59.8083	0.017	0.0708336	149.39	0.00785241	213.66	0.00421996	542.1	0.00417491	227.05	0.00823424
112	7.14	0.473793	10.82	0.309365	0.6	6.335	0.68	6.1297	3.75	0.662199	5.87	0.360025	0.02	125.108	0.02	0.0708365	197.69	0.0108963	275.03	0.0115459	515.6	0.00465919	198.2	0.0103782
113	7.14	0.473793	11.3	0.402079	0.67	3.4252	0.76	2.95029	3.98	0.583093	6.91	0.340617	0.021	129.509	0.021	0.0708374	194.69	0.0129175	281	0.00945037	458.5	0.00421109	185.8	0.00963382
114	7.96	0.475996	12.09	0.357656	0.6	6.335	0.68	6.1297	3.77	0.658786	6.61	0.387481	0.024	76.1843	0.024	0.0708402	159.13	0.0142018	238.45	0.0124163	598.25	0.00238296	253.1	0.00410887
115	7.95	0.479792	11.69	0.413284	0.62	6.02837	0.62	3.93398	4.08	0.52674	5.76	0.339574	0.024	76.1843	0.024	0.0708402	173.88	0.020996	225.42	0.00788869	503.3	0.00473996	208.7	0.0101858
116	7.16	0.481393	12.02	0.371482	0.56	5.16924	0.61	3.36381	3.21	0.497962	5.8	0.347367	0.019	108.732	0.019	0.0708355	162.29	0.0162561	234.55	0.0111302	384.9	0.00187212	131.57	0.00203674
117	7.94	0.483522	10.15	0.140811	0.65	4.63175	0.68	6.1297	3.58	0.661251	5.54	0.291137	0.019	108.732	0.019	0.0708355	191.43	0.0151028	270.78	0.0128931	436.07	0.00356742	169.03	0.0073766
118	7.17	0.485095	11.16	0.382304	0.61	6.25819	0.65	5.46124	3.71	0.666826	5.87	0.360025	0.02	125.108	0.02	0.0708365	182.62	0.01985	263.21	0.014686	442.97	0.00378274	179.97	0.0089724
119	7.17	0.485095	10.46	0.215424	0.66	4.03358	0.7	5.88284	4.09	0.520609	5.86	0.358299	0.02	125.108	0.02	0.0708365	202.74	0.00772924	271.69	0.0126204	450.2	0.00399337	180.8	0.00907652
120	7.17	0.485095	11.28	0.399716	0.58	6.01851	0.5	0.126437	3.47	0.632682	4.51	0.07358	0.016	37.8525	0.016	0.0708327	213.28	0.00299789	221.18	0.0064464	349.8	0.000971066	144.4	0.00352388
121	7.18	0.488728	11.66	0.414853	0.56	5.16924	0.69	6.07633	3.91	0.615718	6.57	0.391481	0.027	17.3066	0.027	0.070843	140.51	0.00362847	238.89	0.0125526	356.87	0.00112398	137.23	0.00263002
122	7.18	0.488728	12.07	0.361751	0.62	6.02837	0.67	6.03921	4.1	0.514405	6.57	0.391481	0.023	101.062	0.023	0.0708393	182.03	0.0200601	256.68	0.0153469	247.85	5.37e-05	86.7	0.000124173
123	7.92	0.490779	11.74	0.409784	0.6	6.335	0.69	6.07633	3.68	0.668344	6.61	0.387481	0.018	85.0189	0.018	0.0708346	172.93	0.0208537	244.96	0.014172	563.75	0.0035456	229.6	0.00785088
124	7.19	0.492292	11.33	0.405316	0.53	3.40565	0.66	5.81118	3.34	0.574771	5.91	0.366643	0.024	76.1843	0.024	0.0708402	139.92	0.00342015	213.9	0.00428295	404	0.00248696	171.57	0.00777595
125	7.91	0.494301	12.1	0.355568	0.62	6.02837	0.67	6.03921	4.1	0.514405	6.51	0.396347	0.024	76.1843	0.024	0.0708402	170.25	0.0201802	235.83	0.0115656	503.97	0.00473814	207.1	0.0102644
126	7.9	0.497751	12.97	0.140576	0.61	6.25819	0.71	5.56257	3.53	0.650844	7.47	0.209591	0.022	120.615	0.022	0.0708383	163.2	0.0168135	239.29	0.0126747	528.33	0.00447505	207.17	0.0102614
127	7.21	0.499202	12.87	0.163124	0.65	4.63175	0.73	4.6332	4.38	0.328102	7.57	0.185837	0.022	120.615	0.022	0.0708383	203.46	0.00731717	258.28	0.0152713	581.07	0.00296614	233.1	0.00730085
128	7.22	0.502544	12.76	0.189713	0.7	1.80287	0.74	4.08131	4.6	0.197467	7.58	0.183513	0.024	76.1843	0.024	0.0708402	191.18	0.0152661	278.58	0.0103151	487.75	0.00469798	200.9	0.0104026
129	7.23	0.505808	11.13	0.377142	0.64	5.18618	0.74	4.08131	3.55	0.655539	6.6	0.388536	0.019	108.732	0.019	0.0708355	182.37	0.0199411	263.4	0.0146533	456.97	0.00417314	172.8	0.00796447
130	7.87	0.507643	10.75	0.291561	0.5	1.78818	0.58	1.82511	3.17	0.471935	4.98	0.15757	0.019	108.732	0.019	0.0708355	167.15	0.0189463	244.67	0.0141077	463.5	0.00432754	176.2	0.00846428
131	7.87	0.507643	11.17	0.383957	0.61	6.25819	0.73	4.6332	3.5	0.64251	6.58	0.390536	0.018	85.0189	0.018	0.0708346	192.06	0.0146875	297.9	0.0040246	545.3	0.00409235	229.4	0.00788155
132	7.24	0.508994	11.68	0.413851	0.7	1.80287	0.78	1.94045	4.52	0.241274	7.33	0.243829	0.022	120.615	0.022	0.0708383	204.16	0.00692796	275.43	0.0114109	503.3	0.00473996	193.2	0.0101989
133	7.24	0.508994	11.72	0.411315	0.7	1.80287	0.72	5.13697	4	0.572645	6.82	0.357467	0.021	129.509	0.021	0.0708374	193.72	0.0135747	252.06	0.0152388	411.2	0.00273115	170.8	0.0076562
134	7.86	0.510782	9.87	0.0876243	0.59	6.25308	0.63	4.4934	3.35	0.580007	5.06	0.175407	0.019	108.732	0.019	0.0708355	182.33	0.0199554	234.41	0.0110819	611.1	0.00196858	249.5	0.00464919
135	7.86	0.510782	14.33	0.00627859	0.72	1.03608	0.84	0.313219	5.86	0.000786332	9.64	0.00156846	0.035	0.00317416	0.035	0.0708503	168.97	0.0197255	260.85	0.0150308	497.8	0.00474358	194.85	0.010277
136	7.25	0.512098	13.5	0.0532393	0.64	5.18618	0.77	2.42109	4.39	0.321563	8.36	0.0502481	0.024	76.1843	0.024	0.0708402	182.61	0.0198537	280.83	0.00951138	604.9	0.00216495	246.2	0.00516652
137	7.25	0.512098	13.06	0.121817	0.54	4.01384	0.64	5.01258	3.57	0.659527	6.7	0.376383	0.022	120.615	0.022	0.0708383	161.37	0.0156743	231.27	0.00997643	267.8	0.000106247	90.2	0.000162245
138	7.84	0.516813	10.57	0.244259	0.52	2.81766	0.63	4.4934	3.32	0.563964	5.33	0.240077	0.02	125.108	0.02	0.0708365	162.92	0.0166441	252.99	0.0152994	572.67	0.00325146	243.03	0.00567787
139	7.84	0.516813	10.58	0.246902	0.56	5.16924	0.6	2.80914	3.01	0.36401	5.06	0.175407	0.021	129.509	0.021	0.0708374	140.24	0.00353204	202.4	0.00191278	464.7	0.00435368	192.5	0.0101602
140	7.27	0.518056	11.66	0.414853	0.78	0.107363	0.84	0.313219	5.23	0.0217539	7.86	0.123781	0.024	76.1843	0.024	0.0708402	221.3	0.00118363	310.76	0.00158247	621	0.00167231	254.2	0.00394971
141	7.81	0.525213	11.73	0.410572	0.57	5.64851	0.6	2.80914	3.52	0.648236	5.55	0.293494	0.021	129.509	0.021	0.0708374	166.94	0.0188471	231.78	0.0101583	589.53	0.00267695	241.73	0.00589029
142	7.81	0.525213	11.93	0.386987	0.66	4.03358	0.66	5.81118	4.07	0.532794	6.36	0.40228	0.02	125.108	0.02	0.0708365	198.03	0.0106712	271.42	0.0127023	528.97	0.00446329	216.33	0.00958655
143	7.81	0.525213	11.24	0.394515	0.69	2.28993	0.69	6.07633	4.06	0.538766	6.24	0.400437	0.023	101.062	0.023	0.0708393	153.09	0.0101477	248.68	0.0148593	585.63	0.00281012	254.73	0.0038741
144	7.8	0.527835	10.98	0.347195	0.57	5.64851	0.68	6.1297	3.09	0.418215	6.07	0.387987	0.016	37.8525	0.016	0.0708327	185.59	0.0185482	289.03	0.00664115	491.43	0.00472245	196.13	0.0103249
145	7.32	0.531417	11.01	0.353683	0.58	6.01851	0.67	6.03921	3.59	0.662794	6	0.379716	0.022	120.615	0.022	0.0708383	162.96	0.0166684	254.88	0.0153624	544.55	0.00411208	216.45	0.00957439
146	7.32	0.531417	13.04	0.125853	0.76	0.252835	0.68	6.1297	4.73	0.137231	7.1	0.299394	0.021	129.509	0.021	0.0708374	226.91	0.000555072	268.39	0.013558	442.6	0.00377152	176.4	0.00849256
147	7.78	0.532802	10.21	0.154148	0.55	4.61285	0.54	0.580278	2.77	0.215492	4.52	0.074957	0.016	37.8525	0.016	0.0708327	167.94	0.0193027	203.29	0.00205022	384.95	0.00187364	148.05	0.00403527
148	7.78	0.532802	13.7	0.0340756	0.66	4.03358	0.66	5.81118	4.57	0.213325	7.24	0.265923	0.024	76.1843	0.024	0.0708402	189.61	0.0162676	234.25	0.0110266	505.8	0.00473163	222.4	0.00888048
149	7.33	0.533814	12.28	0.314072	0.6	6.335	0.72	5.13697	3.82	0.647145	7.12	0.294725	0.019	108.732	0.019	0.0708355	183.07	0.0196783	254.9	0.0153627	463.8	0.00433414	180.4	0.00902672
150	7.33	0.533814	12.8	0.179852	0.64	5.18618	0.69	6.07633	3.84	0.641284	7.07	0.306301	0.019	108.732	0.019	0.0708355	197.29	0.0111626	287.99	0.00698919	505.27	0.00473374	208.57	0.0101928
151	7.77	0.535145	10.82	0.309365	0.68	2.83615	0.64	5.01258	4.01	0.567252	5.63	0.311906	0.021	129.509	0.021	0.0708374	187.16	0.0177171	243.74	0.0138914	604.1	0.00219081	243.8	0.00555268
152	7.34	0.536116	11.19	0.387156	0.56	5.16924	0.67	6.03921	3.03	0.3775	6.04	0.384655	0.018	85.0189	0.018	0.0708346	173.85	0.0209923	255.49	0.0153654	340.8	0.000797921	120.95	0.00118875
153	7.76	0.537392	12.25	0.321425	0.68	2.83615	0.7	5.88284	4.46	0.277109	6.89	0.344537	0.024	76.1843	0.024	0.0708402	182.49	0.0198977	251.94	0.0152296	481.1	0.00463153	199.07	0.0103917
154	7.76	0.537392	12.31	0.306585	0.63	5.66238	0.77	2.42109	3.79	0.654656	7.53	0.195235	0.021	129.509	0.021	0.0708374	183.93	0.0193237	294.8	0.00485854	650.2	0.000953494	258.3	0.00338428
155	7.76	0.537392	11.95	0.38378	0.6	6.335	0.72	5.13697	3.69	0.668025	6.94	0.334565	0.02	125.108	0.02	0.0708365	180.77	0.0204494	284.36	0.00824893	598.6	0.00237133	251.57	0.00433504
156	7.75	0.539541	12.14	0.346957	0.53	3.40565	0.63	4.4934	3.07	0.404632	6.11	0.391917	0.021	129.509	0.021	0.0708374	147.47	0.00677088	244.76	0.0141278	482.4	0.00464673	197.73	0.0103687
157	7.74	0.541593	12.27	0.316539	0.67	3.4252	0.69	6.07633	4.29	0.388336	6.83	0.355699	0.022	120.615	0.022	0.0708383	195.95	0.0120636	241.77	0.0133874	631.73	0.00137956	272.5	0.00181429
158	7.37	0.542438	13.95	0.0183442	0.6	6.335	0.72	5.13697	4.07	0.532794	8.09	0.0843852	0.024	76.1843	0.024	0.0708402	168	0.0193286	265.58	0.0142288	544.93	0.00410211	213.6	0.00984145
159	7.73	0.543544	13.43	0.0615986	0.7	1.80287	0.79	1.51892	4.96	0.0641731	8.47	0.0398253	0.025	51.6687	0.025	0.0708411	203.62	0.0072272	292.05	0.0056738	556.3	0.00377882	219.93	0.00918903
160	7.73	0.543544	11.69	0.413284	0.58	6.01851	0.69	6.07633	3.62	0.66632	6.71	0.374979	0.023	101.062	0.023	0.0708393	161.87	0.0159926	256.25	0.0153573	535.95	0.00432069	190.1	0.0100035
161	7.73	0.543544	11.28	0.399716	0.56	5.16924	0.7	5.88284	3.93	0.607066	6.35	0.402351	0.025	51.6687	0.025	0.0708411	156.68	0.0125454	259.77	0.0151495	482.5	0.00464786	187	0.0097479
162	7.71	0.547144	11.36	0.408177	0.64	5.18618	0.6	2.80914	3.8	0.652326	5.48	0.276795	0.02	125.108	0.02	0.0708365	192.86	0.0141539	247.37	0.0146478	519	0.00461963	223.6	0.00872127
163	7.71	0.547144	10.89	0.326503	0.52	2.81766	0.65	5.46124	3.03	0.3775	5.62	0.309653	0.019	108.732	0.019	0.0708355	159.46	0.0144224	234.04	0.0109538	538.57	0.00426076	221.43	0.00900485
164	7.4	0.54786	12.31	0.306585	0.54	4.01384	0.7	5.88284	3.92	0.611463	7.02	0.317523	0.023	101.062	0.023	0.0708393	169.16	0.0197981	239.95	0.012872	520.97	0.00459343	209.27	0.0101536
165	7.7	0.548791	11.74	0.409784	0.64	5.18618	0.75	3.51124	4.18	0.462659	7.12	0.294725	0.025	51.6687	0.025	0.0708411	169.96	0.0200843	235.8	0.0115555	509.85	0.0047093	203.15	0.0103836
166	7.69	0.550334	11.2	0.388702	0.59	6.25308	0.69	6.07633	3.37	0.590126	6.16	0.395977	0.019	108.732	0.019	0.0708355	182.26	0.0199802	251.19	0.0151648	514.15	0.00467384	203.15	0.0103836
167	7.42	0.550961	12.03	0.369595	0.61	6.25819	0.69	6.07633	3.3	0.55274	6.73	0.372073	0.016	37.8525	0.016	0.0708327	208.63	0.00473102	276.33	0.0111031	436	0.00356518	179.2	0.00887317
168	7.43	0.552354	11.58	0.417055	0.64	5.18618	0.74	4.08131	3.91	0.615718	6.9	0.342588	0.022	120.615	0.022	0.0708383	178.81	0.0208844	270.56	0.0129575	489.57	0.00471119	186.23	0.00967564
169	7.67	0.553104	10.79	0.301803	0.54	4.01384	0.62	3.93398	3.05	0.39105	5.41	0.259748	0.019	108.732	0.019	0.0708355	162.31	0.0162685	253.21	0.0153109	424.7	0.00319178	180.4	0.00902672
170	7.65	0.55545	11.78	0.406206	0.5	1.78818	0.56	1.07889	3.2	0.491531	5.29	0.230245	0.021	129.509	0.021	0.0708374	150.52	0.00852671	240.07	0.0129074	455.1	0.00412536	163.2	0.0064283
171	7.47	0.556861	10.96	0.342749	0.48	1.02596	0.58	1.82511	2.79	0.22651	5.16	0.19874	0.018	85.0189	0.018	0.0708346	155.75	0.0119159	232.19	0.010304	455.03	0.00412354	181.13	0.00911706
172	7.63	0.557365	12.72	0.199765	0.72	1.03608	0.71	5.56257	4.48	0.264906	7.29	0.25367	0.021	129.509	0.021	0.0708374	195.72	0.0122192	260.94	0.0150198	681.1	0.000461398	271.9	0.0018679
173	7.63	0.557365	9.73	0.0669359	0.69	2.28993	0.68	6.1297	3.65	0.668175	5.35	0.245	0.018	85.0189	0.018	0.0708346	196.29	0.011834	269.09	0.0133715	283.8	0.000176298	108.3	0.000566349
174	7.48	0.557718	9.67	0.0592491	0.56	5.16924	0.66	5.81118	2.96	0.330729	5.21	0.21074	0.016	37.8525	0.016	0.0708327	184.45	0.0190932	290.51	0.00615846	589.27	0.0026858	223.47	0.0087388
175	7.61	0.558845	11.56	0.417152	0.53	3.40565	0.5	0.126437	2.84	0.255325	4.67	0.0977914	0.018	85.0189	0.018	0.0708346	156.5	0.0124234	202.73	0.0019629	574.05	0.00320497	211.5	0.0100076
176	7.61	0.558845	11.76	0.40808	0.62	6.02837	0.7	5.88284	4.15	0.482438	6.69	0.377754	0.021	129.509	0.021	0.0708374	191.91	0.0147869	265.05	0.0143402	481.63	0.00463785	202.1	0.0103969
177	7.51	0.559633	9.59	0.0500479	0.5	1.78818	0.63	4.4934	2.32	0.0521454	4.86	0.13253	0.013	5.08878	0.013	0.0708298	170.2	0.0201639	271.54	0.012666	499.9	0.00474459	199.77	0.0103987
178	7.59	0.559886	11.86	0.397053	0.76	0.252835	0.68	6.1297	4.18	0.462659	6.47	0.398812	0.018	85.0189	0.018	0.0708346	234.87	0.000162914	276.78	0.0109474	544.4	0.004116	219.5	0.00923991
179	7.59	0.559886	11.72	0.411315	0.55	4.61285	0.65	5.46124	2.91	0.298388	6.12	0.392805	0.018	85.0189	0.018	0.0708346	161.25	0.0155972	247.65	0.0146959	444.03	0.00381468	175.67	0.00838869
180	7.59	0.559886	10	0.110383	0.48	1.02596	0.66	5.81118	2.21	0.0338087	5.23	0.215587	0.015	21.5533	0.015	0.0708318	151.75	0.0092888	241.25	0.0132447	493.1	0.0047306	181	0.00910115
181	7.59	0.559886	11.31	0.403199	0.62	6.02837	0.73	4.6332	3.57	0.659527	6.61	0.387481	0.019	108.732	0.019	0.0708355	193.52	0.0137097	282.62	0.00886922	587.7	0.00273936	241.05	0.0060018
182	7.59	0.559886	11.98	0.378708	0.6	6.335	0.69	6.07633	3.84	0.641284	6.65	0.382898	0.021	129.509	0.021	0.0708374	175.27	0.0211096	264.59	0.0144326	483.3	0.00465663	192.15	0.0101397
183	7.57	0.560487	9.84	0.0828598	0.59	6.25308	0.7	5.88284	3.35	0.580007	5.55	0.293494	0.021	129.509	0.021	0.0708374	159.74	0.0146088	262.1	0.0148624	557.17	0.00375233	231.23	0.00759762
184	7.56	0.560621	10.49	0.223225	0.56	5.16924	0.65	5.46124	3.13	0.445263	5.52	0.286392	0.018	85.0189	0.018	0.0708346	169.35	0.019869	251.44	0.0151878	434.87	0.00352882	180.37	0.00902295
185	7.56	0.560621	12.85	0.167829	0.62	6.02837	0.8	1.16121	3.86	0.634764	8.22	0.0663564	0.022	120.615	0.022	0.0708383	177.62	0.0210421	295.83	0.00457109	335.8	0.000711913	129.2	0.00181817
	Mean	7.55286		11.5595		0.600162		0.681297		3.668		6.33762		0.020827		0.43793		175.959		255.401		499.57		200.828
	Standard Dev	0.711572		0.956348		0.0629741		0.0650706		0.596791		0.99145		0.00307556		5.61631		18.886		25.9635		84.0829		38.3501
